# Supplementary material for: Laser-Induced Ablation of Hemp Seed-Derived Biomaterials for Transdermal Drug Delivery
Source: Int J Mol Sci. 2025 Aug 14;26(16):7852. doi: 10.3390/ijms26167852 (PMC12386652; doi:10.3390/ijms26167852)
Supplement: Supplementary file 1 [file ijms-26-07852-s001.zip]

Archive with 1 entries (1 files):
- ijms-3759099-supplementary.pdf
